# Supplementary material for: PCDH8 is a novel prognostic biomarker in thyroid cancer and promotes cell proliferation and viability
Source: Funct Integr Genomics. 2024 Feb 17;24(2):35. doi: 10.1007/s10142-024-01312-3 (PMC10874333; doi:10.1007/s10142-024-01312-3)
Supplement: Supplementary file 2 — Supplementary file2 (ZIP 103870 KB) [file 10142_2024_1312_MOESM2_ESM.zip]

Archive with 8 entries (7 files):
- Supplementary materials/Supplement 1 RNA_seq_FPKM.zip
- Supplementary materials/Supplement 2 Details and links of the online tools and database.docx
- Supplementary materials/Supplement 3 DEGs-logFC2.txt
- Supplementary materials/Supplement 4 Clinical.zip
- Supplementary materials/Supplement 5 Baseline of patients.xlsx
- Supplementary materials/Supplement 6 Editoral certificates.pdf
- Supplementary materials/Supplement 7 Manuscript-clean.docx
- Supplementary materials/
