# Supplementary material for: PCDH8 is a novel prognostic biomarker in thyroid cancer and promotes cell proliferation and viability
Source: Funct Integr Genomics. 2024 Feb 17;24(2):35. doi: 10.1007/s10142-024-01312-3 (PMC10874333; doi:10.1007/s10142-024-01312-3)
Supplement: Supplementary file 2 — Supplementary file2 (ZIP 103870 KB) [file 10142_2024_1312_MOESM2_ESM.zip › Supplementary materials/Supplement 5 Baseline of patients.xlsx]

## Sheet: KX-E081Tg001说明书
ID	Age	Sex	Organ	Pathological diagnosis	TNM stage	Stage	Types	Primary or Metastatic	Tumor size	Lymph node metastasis	Distant metastasis
1	38	Male	Thyroid	Papillary thyroid cancer	T2N0M0	I	malignant	primary	2.5×2.0×1.0	No	No
2	53	Female	Thyroid	Papillary thyroid cancer	T2N1M0	I	malignant	primary	2.8×1.8×1.0	Yes	No
3	50	Female	Thyroid	Papillary thyroid cancer	T2N0M0	I	malignant	primary	3.8×1.5×1.2	No	No
4	58	Female	Thyroid	Papillary thyroid cancer	T1N0M0	I	malignant	primary	1.5	No	No
5	36	Female	Thyroid	Papillary thyroid cancer	T2N1aM0	I	malignant	primary	4×3.5×3	Yes	No
6	32	Male	Thyroid	Papillary thyroid cancer	T1bN0M0	I	malignant	primary	2.2×2×1.6	No	No
7	69	Female	Thyroid	Papillary thyroid cancer	T4aN0M0	III	malignant	primary	6×4.5×4	No	No
8	49	Female	Thyroid	Papillary thyroid cancer	T1bN0M0	I	malignant	primary	2×2×1	No	No
9	35	Male	Thyroid	Papillary thyroid cancer	T1bN0M0	I	malignant	primary	1.8×1.5×1.2	No	No
10	41	Female	Thyroid	Papillary thyroid cancer	T4aN1bM0	I	malignant	primary	6×6×2.5	Yes	No
11	46	Female	Thyroid	Papillary thyroid cancer	T1bN0M0	I	malignant	primary	1.8×1.7×1	No	No
12	26	Female	Thyroid	Papillary thyroid cancer	T2N1bM0	I	malignant	primary	3.5×3×2.2	Yes	No
13	47	Female	Thyroid	Papillary thyroid cancer	T1bN0M0	I	malignant	primary	1.1×0.9×1.0	No	No
14	27	Female	Thyroid	Papillary thyroid cancer	T4aN1bM0	I	malignant	primary	6.5×2.9×2.7	Yes	No
15	52	Female	Thyroid	Papillary thyroid cancer	T1bN0M0	I	malignant	primary	2×2×1.5	No	No
16	42	Female	Thyroid	Papillary thyroid cancer	T2N0M0	I	malignant	primary	3×2.7×2.7	No	No
17	32	Male	Thyroid	Papillary thyroid cancer	T3aN1bM0	I	malignant	primary	5×3×3	Yes	No
18	41	Female	Thyroid	Papillary thyroid cancer	T1bN0M0	I	malignant	primary	3×2.5×1.5	No	No
19	66	Female	Thyroid	Papillary thyroid cancer	T2N1aM0	II	malignant	primary	4×4×3	Yes	No
20	44	Female	Thyroid	Papillary thyroid cancer	T2N1aM0	I	malignant	primary	2.5×1.8×1.5	Yes	No
21	41	Female	Thyroid	Papillary thyroid cancer	T3aN0M0	I	malignant	primary	6×4×3	No	No
22	47	Female	Thyroid	Papillary thyroid cancer	T2N1aM0	I	malignant	primary	3×0.8×0.8	Yes	No
23	44	Female	Thyroid	Papillary thyroid cancer	T2N0M0	I	malignant	primary	2.7×2.5×1.3	No	No
24	70	Female	Thyroid	Papillary thyroid cancer	T1bN0M0	I	malignant	primary	3.5×2.5×2	No	No
25	27	Male	Thyroid	Papillary thyroid cancer	T2N0M0	I	malignant	primary	2.3×1×0.8	No	No
26	29	Male	Thyroid	Papillary thyroid cancer	T2N0M0	I	malignant	primary	4×3.5×3	No	No
27	25	Female	Thyroid	Papillary thyroid cancer	T3aN1bM0	I	malignant	primary	6.5×4×2.5	Yes	No
28	55	Male	Thyroid	Papillary thyroid cancer	T2N0M0	I	malignant	primary	3.2×1.5×0.8	No	No
29	23	Female	Thyroid	Papillary thyroid cancer	T1bN0M0	I	malignant	primary	2×1.5×0.3	No	No
30	22	Female	Thyroid	Papillary thyroid cancer	T2N0M0	I	malignant	primary	2.5×1.5×1.5	No	No
31	45	Female	Thyroid	Papillary thyroid cancer	T2N0M0	I	malignant	primary	3×1.7×0.8	No	No
32	48	Female	Thyroid	Papillary thyroid cancer	T1bN0M0	I	malignant	primary	1.8×1.5×0.3	No	No
33	57	Male	Thyroid	Papillary thyroid cancer	T1bN1bM0	II	malignant	primary	1.5*1*1	Yes	No
34	17	Female	Thyroid	Papillary thyroid cancer	T4bN1bM0	I	malignant	primary	4*3*2.7	Yes	No
35	54	Male	Thyroid	Papillary thyroid cancer	T3bN1bM0	I	malignant	primary	6*3.5*3	Yes	No
36	42	Female	Thyroid	Papillary thyroid cancer	T4bN0M0	I	malignant	primary	4*2.5*2	No	No
37	43	Female	Thyroid	Papillary thyroid cancer	T1bN0M0	I	malignant	primary	1.5*1.5*1	No	No
38	58	Male	Thyroid	Papillary thyroid cancer	T1bN1M0	II	malignant	primary	1.1cm*0.5cm	Yes	No
39	16	Female	Thyroid	Papillary thyroid cancer	T2N1M0	I	malignant	primary	4.0*3.0*2.0	Yes	No
40	48	Female	Thyroid	Papillary thyroid cancer	T1bN0M0	I	malignant	primary	4×2.5×3.5	No	No
41	54	Male	Thyroid	Papillary thyroid cancer	T1bN0M0	I	malignant	primary	1.8*1.5	No	No
42	24	Female	Thyroid	Papillary thyroid cancer	T2N0M0	I	malignant	primary	3×2.5×1.8	No	No
43	12	Female	Thyroid	Papillary thyroid cancer	T4N1M0	I	malignant	primary	6*4*2.8	Yes	No
44	31	Male	Thyroid	Papillary thyroid cancer	T2N1M0	I	malignant	primary	2.2*1.9*1.8	Yes	No
45	45	Male	Thyroid	Papillary thyroid cancer	T2N2M0	I	malignant	primary	4.3x4.1	Yes	No
46	23	Female	Thyroid	Papillary thyroid cancer	T2N1M0	I	malignant	primary	4.0*3.5*2.0	Yes	No
47	45	Female	Thyroid	Papillary thyroid cancer	T2N1M0	I	malignant	primary	4*3.3*2	Yes	No
48	27	Female	Thyroid	Papillary thyroid cancer	T1aN0M0	I	malignant	primary	0.5cm and 0.1cm		No
49	33	Female	Thyroid	Papillary thyroid cancer	T1N0M0	I	malignant	primary	1.8*1.2*1	No	No
50	29	Female	Thyroid	Papillary thyroid cancer	T2aN0M0	IB	malignant	primary	2.5*1.9*1.8	No	No
51	62	Female	Thyroid	Papillary thyroid cancer	T3bN1bM0	II	malignant	primary	9*6*4	Yes	No
52	54	Female	Thyroid	Papillary thyroid cancer	T2N0M0	I	malignant	primary	4*3.5*2.5	No	No
53	31	Male	Thyroid	Papillary thyroid cancer	T3N0M0	I	malignant	primary	6.5*4.5*2	No	No
54	53	Male	Thyroid	Papillary thyroid cancer	T1bN1M0	I	malignant	primary	1.2*1*0.8	Yes	No
55	34	Male	Thyroid	Papillary thyroid cancer	T1bN1M0	I	malignant	primary	1.3*1*1	Yes	No
56	27	Male	Thyroid	Papillary thyroid cancer	T3N0M0	I	malignant	primary	4.5*2.5*2	No	No
57	58	Male	Thyroid	Papillary thyroid cancer	T1aN0M0	I	malignant	primary	1.5*1.2*1	No	No
58	52	Female	Thyroid	Papillary thyroid cancer	T3N1M0	I	malignant	primary	4.6*3.6*3.1	Yes	No
59	57	Female	Thyroid	Papillary thyroid cancer	T1N0M0	I	malignant	primary	1.1cm and 0.5cm	No	No
60	52	Female	Thyroid	Papillary thyroid cancer	T1N0M0	I	malignant	primary	1.6*1.3*1	No	No
61	48	Female	Thyroid	Papillary thyroid cancer	T1bN0M0	I	malignant	primary	1.5×1.2×1.2	No	No
62	55	Female	Thyroid	Papillary thyroid cancer	T1bN0M0	I	malignant	primary	3×2×1.8	No	No
63	39	Female	Thyroid	Papillary thyroid cancer	T2N0M0	I	malignant	primary	4×3×2	No	No
64	40	Male	Thyroid	Papillary thyroid cancer	T3aN0M0	I	malignant	primary	1.5×1.3×1.3	No	No
65	41	Female	Thyroid	Papillary thyroid cancer	T1bN0M0	I	malignant	primary	3×2.5×1.5	No	No
66	47	Female	Thyroid	Papillary thyroid cancer	T1aN0M0	I	malignant	primary	1×1×0.5	No	No
67	34	Female	Thyroid	Papillary thyroid cancer	T3aN1M0	I	malignant	primary	4.5*3.2*2	Yes	No
68	39	Male	Thyroid	Papillary thyroid cancer	T2N0M0	I	malignant	primary	4×3×1.8	No	No
69	23	Female	Thyroid	Papillary thyroid cancer	T1bN0M0	I	malignant	primary	1.5×1.2×1	No	No
70	48	Female	Thyroid	Papillary thyroid cancer	T1bN0M0	I	malignant	primary	1.5×1.3×1	No	No
71	49	Female	Thyroid	Papillary thyroid cancer	T2N0M0	I	malignant	primary	4x2.5x2	No	No
72	59	Male	Thyroid	Papillary thyroid cancer	T2N0M0	I	malignant	primary	1.1×0.7×0.5	No	No
73	40	Male	Thyroid	Papillary thyroid cancer	T3aN0M0	I	malignant	primary	1.5×1.3×1.3	No	No
74	21	Female	Thyroid	Papillary thyroid cancer	T2N0M0	I	malignant	primary	2.5×2.5×2	No	No
75	39	Female	Thyroid	Papillary thyroid cancer	T2N0M0	I	malignant	primary	4×3×2	No	No
76	39	Male	Thyroid	Papillary thyroid cancer	T2N0M0	I	malignant	primary	4×3×1.8	No	No
77	61	Female	Thyroid	Papillary thyroid cancer	T3aN1aM0	II	malignant	primary	2.5×2.0×1.5	Yes，1/7	No
78	52	Female	Thyroid	Papillary thyroid cancer	T1bN0M0	I	malignant	primary	1.2×1×0.5	No	No
79	21	Female	Thyroid	Papillary thyroid cancer	T2N0M0	I	malignant	primary	3.8×3×1.8	No	No
80	48	Female	Thyroid	Papillary thyroid cancer	T1bN0M0	I	malignant	primary	1.5×1.2×1.2	No	No
81	45	Female	Thyroid	Papillary thyroid cancer	T1bN0M0	I	malignant	primary	3×1.7×0.8	No	No
82	56	Male	Thyroid	Papillary thyroid cancer	T2N1bM0	II	malignant	primary	2.5×2×1.3	Yes，Left（4/6），Right（4/5）	No
83	47	Female	Thyroid	Papillary thyroid cancer	T1aN0M0	I	malignant	primary	1×1×0.5	No	No
84	55	Female	Thyroid	Papillary thyroid cancer	T1bN0M0	I	malignant	primary	3×2×1.8	No	No
85	68	Female	Thyroid	Papillary thyroid cancer	T1bN0M0	I	malignant	primary	1.5×1.5×1.5	No	No
86	48	Female	Thyroid	Papillary thyroid cancer	T1bN0M0	I	malignant	primary	4×2.5×3.5	No	No
87	33	Female	Thyroid	Papillary thyroid cancer	T2N1bM0	I	malignant	primary	1.3×1×1	Yes,Right（4/8）、Left（1/2）	No
88	70	Female	Thyroid	Papillary thyroid cancer	T1bN0M0	I	malignant	primary	3×2×1	No	No
89	22	Female	Thyroid	Papillary thyroid cancer	T2N0M0	I	malignant	primary	2.5×1.5×1.5	No	No
90	77	Female	Thyroid	Papillary thyroid cancer	T1bN0M0	I	malignant	primary	1.5×1	No	No
91	57	Male	Thyroid	Papillary thyroid cancer	T1bN0M0	I	malignant	primary	1.5×1.2×1	No	No
92	66	Female	Thyroid	Papillary thyroid cancer	T2N1aM0	II	malignant	primary	4×4×3	Yes，1/8	No
93	39	Female	Thyroid	Papillary thyroid cancer	T1aN0M0	I	malignant	primary	0.7×0.7	No	No
94	35	Male	Thyroid	Papillary thyroid cancer	T1bN0M0	I	malignant	primary	1.8×1.5×1.2	No	No
95	26	Female	Thyroid	Papillary thyroid cancer	T2N1M0	I	malignant	primary	1.3×0.8×0.8	No	No
96	47	Female	Thyroid	Papillary thyroid cancer	T1aN0M0	I	malignant	primary	1×1×0.8	No	No
97	41	Female	Thyroid	Papillary thyroid cancer	T1bN0M0	I	malignant	primary	3×2.5×1.5	No	No
98	26	Female	Thyroid	Papillary thyroid cancer	T1bN1bM0	I	malignant	primary	1.3×0.8×0.8	Yes，“RightⅡⅢⅣzone”(1/3)、“Left Ⅵ zone”(5/6)、“RightⅥzone”(2/3)	No
